# Supplementary material for: Drought and Shrub Encroachment Accelerate Peatland Carbon Loss Under Climate Warming
Source: Plants (Basel). 2025 Aug 2;14(15):2387. doi: 10.3390/plants14152387 (PMC12349620; doi:10.3390/plants14152387)
Supplement: Supplementary file 1 [file plants-14-02387-s001.zip]

Archive with 1 entries (1 files):
- plants-3773004-supplementary.pdf
